# Supplementary material for: Mitochondrial DNA copy number and the risk of autoimmune diseases: A Mendelian randomization study with meta-analysis
Source: J Transl Autoimmun. 2024 Oct 2;9:100251. doi: 10.1016/j.jtauto.2024.100251 (PMC11491893; doi:10.1016/j.jtauto.2024.100251)
Supplement: Multimedia component 2 [file mmc2.xlsx]

## Sheet: Table S1
Supplementary Table 1. STROBE-MR checklist
Item	Complete/location
1. Title and Abstract: "Mendelian randomization" is named both in the title and the abstract	Complete
Introduction
2. Background: Explain the scientific background and rationale for the reported study. Is causality between exposure and outcome plausible? Justify why MR is a helpful method to address the study question.	Concept of Mendelian randomization and specific request for Mendelian randomization were explained in the second and third paragraph of the introduction.
3. Objectives: State specific objectives clearly, including pre-specified causal hypotheses (if any).	The causal question has been stated in the third paragraph of the introduction
Methods
4. Study design and data sources: Present key elements of study design early in the paper. Consider including a table listing sources of data for all phases of the study. For each data source contributing to the analysis, describe the following: a) Describe the study design and the underlying population from which it was drawn. Describe also the setting, locations, and relevant dates, including p…	All necessary information about the GWAS studies been used in this study have been described in the method section. The genetic predictor selection process has been described in in the Methods section "MR design" Ethics approval and informed consent info in the Ethics statement section
5. Assumptions: Explicitly state assumptions for the main analysis (e.g. relevance, exclusion, independence, homogeneity) as well assumptions for any additional or sensitivity analysis.	All necessary information is described in the methods section "MR design"
6. Statistical methods main analysis Describe statistical methods and statistics used. a) Describe how quantitative variables were handled in the analyses (i.e., scale, units, model). b) Describe the process for identifying genetic variants and weights to be included in the analyses (i.e, independence and model). Consider a flow diagram. c) Describe the MR estimator, e.g. two-stage least squares,…	All necessary information is described in the methods section "MR analysis and statistical analysis"
7. Assessment of assumptions: Describe any methods used to assess the assumptions or justify their validity.	The relevance assumption was validated using the strength of the genetic predictors by F statistics The exclusion restriction assumption was tested using the following sensitivity approaches: MR Egger regression, Cochran Q test, leave-one-out analysis and global test of MR-PRESSO
8. Sensitivity analyses: Describe any sensitivity analyses or additional analyses performed.	All necessary information is described in the methods section "MR analysis and statistical analysis"
9. Software and pre-registration a) Name statistical software and package(s), including version and settings used. b) State whether the study protocol and details were pre-registered (as well as when and where).	a) All statistical software and settings used are described in the method section b) The analysis plan was described in the "MR design" section of Materials and methods
Results
10. Descriptive data a) Report the numbers of individuals at each stage of included studies and reasons for exclusion. Consider use of a flow-diagram. b) Report summary statistics for phenotypic exposure(s), outcome(s) and other relevant variables (e.g. means, standard deviations, proportions). c) If the data sources include meta-analyses of previous studies, provide the number of studies, their …	a) Information is given in the "Study design" section of the Methods b) We described the detailed information of the summary statistics for our analysis in Table S2. c) Information is given in the "GWAS data for mtDNA-CN and ADs" section of Materials and methods. d) We provide this information in the section of Materials and methods
11. Main results a) Report the associations between genetic variant and exposure, and between genetic variant and outcome, preferably on an interpretable (e.g. comparing 25th and 75th percentile of allele counts or genetic risk score, if individual-level data available). b) Report causal effect estimate between exposure and outcome, and the measures of uncertainty from the MR analysis. Use an int…	a) Genetic exposure associations have been reported in Table S4. b) The causal effect estimates between exposures and outcomes and plots were listed in Figure 2, 3, 4, 5. Our results were presented in terms of odds ratio and confidence intervals throughout the results section for binary outcomes
12. Assessment of assumptions a) Assess the validity of the assumptions. b) Report any additional statistics (e.g., assessments of heterogeneity, such as I2, Q statistic).	The results of horizontal pleiotropy, heterogeneity, Steiger test, and MR-PRESSO as well as three MR methods are presented in Table S5, Table S7, Table S8, and Table S9
13. Sensitivity and additional analyses a) Use sensitivity analyses to assess the robustness of the main results to violations of the assumptions. b) Report results from other sensitivity analyses (e.g., replication study with different dataset, analyses of subgroups, validation of instrument(s),simulations, etc.). c) Report any assessment of direction of causality (e.g., bidirectional MR). d) Wh…	The results of horizontal pleiotropy, heterogeneity, Steiger test, and MR-PRESSO as well as three MR methods are presented in Table S5, Table S7, Table S8, and Table S9
Discussion
14. Key results	Discussion paragraph 1
15. Limitations Discuss limitations of the study, taking into account the validity of the MR assumptions, other sources of potential bias, and imprecision. Discuss both direction and magnitude of any potential bias, and any efforts to address them.	Discussion paragraph 7
16. Interpretations a) Give a cautious overall interpretation of results considering objectives and limitations. Compare with results from other relevant studies. b) Discuss underlying biological mechanisms that could be modelled by using the genetic variants to assess the relationship between the exposure and the outcome. c) Discuss whether the results have clinical or policy relevance, and whet…	a) Interpretation: Discussion paragraphs 2, 3, 4 b) Underlying biological mechanisms: Discussion paragraphs 2 c) Clinical practice: Discussion paragraphs 6
17. Generalizability:	We have discussed the potential caveats in terms of generalizability of our findings in the Discussion section
18. Funding:	We have reported all sources of funding in the "Funding" section.
19. Data and data sharing:	We have provided the link/approach to access genetic data used in this study in the "Data Availability" section.
20. Conflicts of Interest:	We have declared conflicts of interest in the "Declaration of competing interest" section.

## Sheet: Table S2
Supplementary Table 2. Characteristics of the GWAS included in the Mendelian randomization
Trait	GWAS ID	Cases	Controls	Samplesize	Consortiums/PMID
Exposure:
IVs-1	ebi-a-GCST90026371	/	/	395718	UK Biobank/35023831
IVs-2	/	/	/	465809	CHARGE and UK Biobank/34859289
IVs-3	/	/	/	295150	UK Biobank/33385171
Outcome:
Autoimmune diseases	finn-b-AUTOIMMUNE	42202	176590	218792	FinnGen consortium
Autoimmune hypothyroidism	finn-b-E4_HYTHY_AI_STRICT	22997	175475	198472	FinnGen consortium
Atopic dermatitis	finn-b-L12_ATOPIC	7024	198740	205764	FinnGen consortium
Rheumatoid arthritis	finn-b-M13_RHEUMA	6236	147221	153457	FinnGen consortium
Psoriasis	finn-b-L12_PSORIASIS	4510	212242	216752	FinnGen consortium
Ulcerative colitis	finn-b-K11_ULCER	4320	210300	214620	FinnGen consortium
Adult-onset Still disease	finn-b-STILL_ADULT	3403	198544	201947	FinnGen consortium
Type1 diabetes	finn-b-T1D	2685	182573	185258	FinnGen consortium
Crohn disease	finn-b-K11_CROHN	2056	210300	212356	FinnGen consortium
Sarcoidosis	finn-b-D3_SARCOIDOSIS	2046	215712	217758	FinnGen consortium
Ankylosing spondylitis	finn-b-M13_ANKYLOSPON	1462	164682	166144	FinnGen consortium
Multiple sclerosis	finn-b-G6_MS	1048	217141	218189	FinnGen consortium
Autoimmune hyperthyroidism	finn-b-AUTOIMMUNE_HYPERTHYROIDISM	962	172976	173938	FinnGen consortium
Primary sclerosing cholangitis	finn-b-K11_CHOLANGI	778	195144	195922	FinnGen consortium
Systemic lupus erythematosus	finn-b-M13_SLE	538	213145	213683	FinnGen consortium
Systemic sclerosis	finn-b-M13_SYSTSLCE	302	213145	213447	FinnGen consortium
Alopecia areata	finn-b-L12_ALOPECAREATA	289	211139	211428	FinnGen consortium
Myasthenia gravis	finn-b-G6_MYASTHENIA	232	217056	217288	FinnGen consortium
Guillain-Barre syndrome	finn-b-G6_GUILBAR	213	215718	215931	FinnGen consortium
Dermatopolymyositis	finn-b-M13_DERMATOPOLY	208	213145	213353	FinnGen consortium
Vitiligo	finn-b-L12_VITILIGO	131	207482	207613	FinnGen consortium

## Sheet: Table S3
	Supplementary Table 3. The formulas used to calculate R2 and F statistic between exposure and outcome.
	The formula used to calculate R2 and F statistic between exposure and outcome.
	Description							Formula
	F statistic
	R2 calculate
	* N: the sample size of the GWASs. k：the number of the SNPs (instrumental variants). R2: the instrumental variable explains the degree of exposure (determinant coefficient of regression equation). EAF: effect allele frequency for the genetic variant of interest. β:the effect size for the genetic variant of interest. Se（β）: standard error of effect size for the genetic variant of interest

## Sheet: Table S4
Supplementary Table 4. Genetic variants used as instrument variables
Exposure	SNP	Beta	SE	Pval	Samplesize	Effect_Allele	Other_Allele	EAF	R2	F
Instrumental variables 1	rs1569419	0.019	0.0025	1.91e-14	395718	C	T	NA	0.000145941	57.7597
	rs6659169	-0.0158	0.0026	9.61e-10	395718	G	A	NA	9.33125e-05	36.9288
	rs3818157	-0.018	0.0021	1.44e-17	395718	A	G	NA	0.000185626	73.469
	rs72660908	0.0453	0.0021	3.47e-100	395718	G	C	NA	0.00117451	465.324
	rs2038479	0.0158	0.0026	2.2e-09	395718	A	C	NA	9.33118e-05	36.9288
	rs2977608	0.0232	0.0025	3.09e-21	395718	C	A	NA	0.000217576	86.118
	rs182346769	0.0205	0.0027	3.95e-14	395718	A	G	NA	0.000145655	57.6472
	rs62641680	-0.0901	0.0062	3.18e-47	395718	A	G	NA	0.000533385	211.185
	rs78909033	-0.0206	0.0031	2.32e-11	395718	A	G	NA	0.000111575	44.1579
	rs74874677	-0.082	0.007	1.97e-31	395718	G	A	NA	0.000346645	137.224
	rs13084580	0.0241	0.0033	2.43e-13	395718	T	C	NA	0.000134757	53.334
	rs1354034	-0.0269	0.0021	3.01e-36	395718	C	T	NA	0.000414465	164.083
	rs13088724	0.0178	0.0025	2.71e-12	395718	A	G	NA	0.000128087	50.6941
	rs34778241	0.0144	0.0023	3.9e-10	395718	TG	T	NA	9.90436e-05	39.1983
	rs28396651	-0.0119	0.0021	2.68e-08	395718	G	A	NA	8.1137e-05	32.1109
	rs7705526	0.018	0.0023	1.24e-15	395718	A	C	NA	0.000154746	61.2473
	rs36009521	-0.0179	0.0031	4.57e-09	395718	T	TA	NA	8.42447e-05	33.3411
	rs9494142	0.0182	0.0024	5.97e-14	395718	C	T	NA	0.000145296	57.5067
	rs75080135	0.0211	0.0027	1.12e-14	395718	C	A	NA	0.0001543	61.071
	rs74750282	0.0384	0.0037	7.35e-25	395718	C	T	NA	0.000272104	107.71
	rs6959832	-0.021	0.0021	6.5e-24	395718	A	G	NA	0.000252629	99.9995
	rs2304693	0.0178	0.0027	8.35e-11	395718	A	G	NA	0.000109814	43.4621
	rs2177616	-0.0123	0.0021	6.49e-09	395718	A	T	NA	8.6681e-05	34.3059
	rs445	0.0212	0.0035	2.06e-09	395718	T	C	NA	9.2701e-05	36.6888
	rs67036916	0.0281	0.0021	1.14e-40	395718	A	G	NA	0.000452236	179.049
	rs4284061	-0.0187	0.0022	7.81e-18	395718	A	T	NA	0.000182535	72.2496
	rs148984304	0.0132	0.0021	3.86e-10	395718	AAAAC	A	NA	9.98278e-05	39.51
	rs385893	0.0154	0.0021	2.25e-13	395718	C	T	NA	0.000135872	53.7775
	rs12247015	0.034	0.0021	8.14e-58	395718	G	A	NA	0.000661935	262.13
	rs57066921	-0.106	0.0078	1.41e-41	395718	G	T	NA	0.000466447	184.68
	rs10835540	0.0182	0.0022	6.35e-16	395718	A	T	NA	0.000172903	68.4377
	rs11064074	0.0187	0.0021	1.57e-18	395718	T	C	NA	0.000200326	79.2944
	rs1127787	-0.0163	0.0028	6.08e-09	395718	A	G	NA	8.56251e-05	33.8889
	rs11553699	0.0448	0.0032	2.94e-44	395718	G	A	NA	0.000495016	195.999
	rs10850362	-0.0141	0.0021	3.33e-11	395718	A	G	NA	0.000113901	45.0814
	rs5012419	0.0246	0.0022	7.34e-30	395718	G	A	NA	0.000315837	125.032
	rs11064881	0.0257	0.004	1.24e-10	395718	A	G	NA	0.000104298	41.2804
	rs2015599	0.0125	0.0021	2.21e-09	395718	A	G	NA	8.95192e-05	35.4307
	rs1760940	0.0265	0.0024	5.29e-28	395718	C	A	NA	0.00030797	121.918
	rs9941212	0.012	0.0022	4.51e-08	395718	A	G	NA	7.5172e-05	29.7519
	rs17850455	0.091	0.0104	1.81e-18	395718	G	C	NA	0.00019342	76.5621
	rs2290507	0.0224	0.003	1.48e-13	395718	A	G	NA	0.000140852	55.7508
	rs11867543	0.0167	0.003	3.87e-08	395718	T	C	NA	7.82933e-05	30.9876
	rs1967556	0.0178	0.0021	2.78e-17	395718	G	T	NA	0.000181505	71.8454
	rs11082396	0.0262	0.0031	5.54e-17	395718	C	T	NA	0.000180454	71.4294
	rs34594414	-0.0167	0.0024	3.2e-12	395718	T	A	NA	0.000122327	48.4182
	rs4807780	-0.0188	0.0022	2.34e-17	395718	C	T	NA	0.000184482	73.0244
	rs11085147	0.0754	0.0036	1.99e-95	395718	T	C	NA	0.00110718	438.668
	rs1613662	-0.0172	0.0028	8.26e-10	395718	A	G	NA	9.53369e-05	37.7345
	rs4808075	-0.0279	0.0023	4.55e-34	395718	C	T	NA	0.000371665	147.147
	rs35203920	0.0198	0.0024	2.68e-16	395718	TA	T	NA	0.000171946	68.0622
	rs6105851	0.0218	0.0021	1.93e-25	395718	A	G	NA	0.000272216	107.764
	rs156355	0.0209	0.0022	2.86e-22	395718	C	T	NA	0.000227984	90.2495
	rs6045561	-0.0308	0.0023	1.73e-39	395718	C	T	NA	0.000452903	179.326
	rs5759176	0.0315	0.0022	7.71e-45	395718	T	C	NA	0.000517733	205.009
	rs12148	-0.0143	0.0021	2.54e-11	395718	G	T	NA	0.000117148	46.3694
Instrumental variables 2	rs11085147	-0.09148	0.003632	3e-141	465809	C	T	NA	0.00136	634
	rs12247015	-0.04217	0.002126	4.4e-89	465809	A	G	NA	0.000844	393
	rs2245947	-0.03896	0.002245	2.5e-68	465809	G	T	NA	0.000646	301
	rs62641680	0.107204	0.006253	1.5e-65	465809	G	A	NA	0.000631	294
	rs73349121	0.133878	0.008078	4.3e-61	465809	G	C	NA	0.000589	275
	rs342293	-0.03451	0.002101	7e-61	465809	C	G	NA	0.000579	270
	rs4814776	0.036218	0.002236	5.4e-59	465809	C	A	NA	0.000563	262
	rs11553699	-0.05075	0.003194	1.2e-57	465809	A	G	NA	0.000542	252
	rs1354034	0.031093	0.002136	3.4e-49	465809	T	C	NA	0.000455	212
	rs74874677	0.099827	0.007026	6e-46	465809	A	G	NA	0.000433	202
	rs10419397	0.032272	0.002301	7.1e-46	465809	G	A	NA	0.000422	197
	rs754169	-0.02735	0.0021	1.2e-38	465809	T	A	NA	0.000364	170
	rs74750282	-0.04784	0.003735	7.3e-37	465809	T	C	NA	0.000352	164
	rs7902510	0.03186	0.002573	2.1e-36	465809	C	T	NA	0.000329	153
	rs17850455	-0.12051	0.010246	5.2e-33	465809	C	G	NA	0.000297	138
	rs3110823	-0.03294	0.002793	5.9e-33	465809	A	C	NA	0.000299	139
	rs1362214	-0.0242	0.002113	8.5e-31	465809	A	G	NA	0.000282	131
	rs156355	-0.02446	0.002158	1.6e-30	465809	T	C	NA	0.000276	128
	rs1760940	-0.0271	0.00243	2e-29	465809	A	C	NA	0.000267	124
	rs1967556	-0.02287	0.002107	1.3e-27	465809	T	G	NA	0.000253	118
	rs35586766	-0.03759	0.003595	4.5e-26	465809	G	A	NA	0.000235	109
	rs4910886	-0.02258	0.002217	6.2e-25	465809	G	T	NA	0.000223	104
	rs3818157	0.021182	0.00212	3e-24	465809	G	A	NA	0.000214	99.8
	rs77261872	-0.03152	0.003178	4.5e-23	465809	C	T	NA	0.000211	98.4
	rs76599088	-0.07962	0.008206	1.9e-22	465809	C	T	NA	0.000202	94.1
	rs5745582	-0.02559	0.002737	1.2e-21	465809	C	T	NA	0.000188	87.4
	rs28665408	-0.02023	0.00212	4.7e-21	465809	A	C	NA	0.000195	91.1
	rs139891465	-0.04889	0.005282	1.3e-20	465809	C	T	NA	0.000184	85.7
	rs4284061	0.020073	0.002187	6.3e-20	465809	T	A	NA	0.000181	84.2
	rs1569419	-0.02295	0.002504	1.9e-19	465809	T	C	NA	0.00018	84
	rs12601687	-0.03014	0.003368	2.2e-19	465809	G	A	NA	0.000172	80.1
	rs11696739	0.018931	0.002161	7.9e-19	465809	G	A	NA	0.000165	76.7
	rs2736100	0.01726	0.002098	1.6e-16	465809	C	A	NA	0.000145	67.7
	rs13084580	-0.02691	0.003309	4.2e-16	465809	C	T	NA	0.000142	66.1
	rs114694170	-0.03657	0.004514	9.9e-16	465809	T	C	NA	0.000141	65.6
	rs78909033	0.024616	0.003077	4.4e-15	465809	G	A	NA	0.000137	64
	rs12148	0.016642	0.002151	5.7e-15	465809	T	G	NA	0.000128	59.9
	rs59488041	0.0238	0.003071	2.5e-14	465809	T	A	NA	0.000129	60.1
	rs75107793	-0.03018	0.004083	2.3e-13	465809	G	A	NA	0.000117	54.6
	rs7744765	0.015271	0.002137	3.1e-13	465809	T	C	NA	0.00011	51.1
	rs865551	0.015864	0.002189	3.5e-13	465809	C	G	NA	0.000113	52.5
	rs1613662	0.019946	0.002821	5.4e-13	465809	G	A	NA	0.000107	50
	rs385893	-0.01432	0.002099	1.2e-12	465809	T	C	NA	9.99e-05	46.5
	rs34894010	-0.03746	0.005212	1.6e-12	465809	C	G	NA	0.000111	51.7
	rs17758695	0.042608	0.006211	2e-12	465809	C	T	NA	0.000101	47.1
	rs57843631	-0.05539	0.007818	2.4e-12	465809	C	T	NA	0.000108	50.2
	rs680478	0.016511	0.002435	7.7e-12	465809	C	T	NA	9.87e-05	46
	rs12426673	0.014413	0.002127	2.2e-11	465809	G	T	NA	9.86e-05	45.9
	rs6580981	-0.01423	0.002115	2.4e-11	465809	G	A	NA	9.72e-05	45.3
	rs6943701	-0.01808	0.00275	2.5e-11	465809	A	T	NA	9.28e-05	43.2
	rs1127787	0.018808	0.002796	3.5e-11	465809	G	A	NA	9.71e-05	45.2
	rs151234	0.020078	0.003118	7.8e-11	465809	G	C	NA	8.9e-05	41.5
	rs139141690	0.098921	0.015597	2e-10	465809	G	A	NA	8.63e-05	40.2
	rs3087374	-0.02366	0.003836	2.6e-10	465809	C	A	NA	8.17e-05	38
	rs56116444	0.025006	0.00398	3.8e-10	465809	T	G	NA	8.47e-05	39.5
	rs11867543	-0.01846	0.003046	5.5e-10	465809	C	T	NA	7.88e-05	36.7
	rs7080536	0.032287	0.005223	6.3e-10	465809	G	A	NA	8.2e-05	38.2
	rs10749636	-0.01532	0.002477	1.1e-09	465809	G	A	NA	8.21e-05	38.3
	rs655029	0.014052	0.002335	1.6e-09	465809	G	A	NA	7.77e-05	36.2
	rs117948349	0.034522	0.005863	2.5e-09	465809	G	A	NA	7.44e-05	34.7
	rs151084028	0.085386	0.01447	3.8e-09	465809	T	G	NA	7.47e-05	34.8
	rs1716505	0.01328	0.002285	4.7e-09	465809	C	G	NA	7.25e-05	33.8
	rs4427713	0.011989	0.002118	5.9e-09	465809	T	C	NA	6.88e-05	32
	rs55823018	0.013095	0.002253	5.9e-09	465809	C	T	NA	7.25e-05	33.8
	rs6986601	0.011906	0.002103	7.7e-09	465809	A	G	NA	6.88e-05	32.1
	rs11668201	0.015043	0.00269	9.6e-09	465809	A	T	NA	6.71e-05	31.3
	rs7800558	0.012245	0.002126	1.2e-08	465809	T	C	NA	7.12e-05	33.2
	rs74472890	0.026591	0.00484	1.2e-08	465809	T	C	NA	6.48e-05	30.2
	rs2015599	-0.01207	0.002104	1.5e-08	465809	G	A	NA	7.06e-05	32.9
	rs2241942	0.013837	0.002463	1.7e-08	465809	G	A	NA	6.78e-05	31.6
	rs10411696	0.011692	0.002102	2.3e-08	465809	T	G	NA	6.64e-05	30.9
	rs204071	-0.02249	0.004152	2.8e-08	465809	C	T	NA	6.3e-05	29.3
	rs602616	0.019298	0.003701	3.2e-08	465809	C	G	NA	5.84e-05	27.2
	rs185387034	0.063137	0.011686	4e-08	465809	A	G	NA	6.27e-05	29.2
	rs12955015	0.040373	0.007298	4.3e-08	465809	C	A	NA	6.57e-05	30.6
Instrumental variables 3	rs806709	0.0703824	0.00422615	3.03e-62	295150	A	G	0.08549	0.000938831	277.355
	rs210143	-0.0353284	0.00281038	3.13e-36	295150	T	C	0.2734	0.000535109	158.021
	rs11078935	0.0314306	0.00268317	1.1e-31	295150	G	T	0.3559	0.000464691	137.216
	rs4895441	0.031499	0.00288223	8.51e-28	295150	G	A	0.2734	0.000404499	119.435
	rs11006132	0.0310153	0.00306404	4.44e-24	295150	G	A	0.2296	0.000347032	102.461
	rs11697739	-0.0254133	0.00257354	5.4e-23	295150	T	C	0.4821	0.000330274	97.5118
	rs10419397	-0.0277552	0.00281976	7.4e-23	295150	A	G	0.2604	0.000328155	96.8861
	rs1760940	0.0281134	0.00297627	3.55e-21	295150	C	A	0.2455	0.000302209	89.2235
	rs518867	-0.0245654	0.00265181	1.99e-20	295150	T	C	0.3598	0.000290666	85.8144
	rs1408343	-0.0261039	0.00290259	2.41e-19	295150	G	A	0.2336	0.000273954	80.8791
	rs114694170	0.0491234	0.00548254	3.27e-19	295150	C	T	0.05368	0.000271927	80.2805
	rs75107793	0.0444502	0.0049828	4.66e-19	295150	A	G	0.05865	0.000269551	79.5788
	rs342293	0.0220825	0.00257975	1.13e-17	295150	G	C	0.4374	0.000248194	73.272
	rs59488041	-0.032236	0.00376808	1.18e-17	295150	A	T	0.1511	0.000247909	73.1879
	rs3110823	0.0290802	0.00342191	1.93e-17	295150	C	A	0.1481	0.000244629	72.2195
	rs385893	-0.0215047	0.00257723	7.21e-17	295150	T	C	0.493	0.000235839	69.6238
	rs831522	0.0227385	0.00272762	7.69e-17	295150	C	A	0.3618	0.000235402	69.4949
	rs35586766	0.0358754	0.00439673	3.38e-16	295150	A	G	0.1103	0.000225524	66.578
	rs156333	0.0204835	0.00260366	3.64e-15	295150	A	G	0.4841	0.000209655	61.8923
	rs1474868	-0.0202598	0.00257868	3.96e-15	295150	T	C	0.4722	0.000209094	61.7266
	rs11704452	-0.0255914	0.00350768	2.98e-13	295150	G	T	0.172	0.000180313	53.2286
	rs4388979	0.0190599	0.00261593	3.2e-13	295150	G	T	0.3767	0.000179832	53.0867
	rs11006121	0.0185438	0.0026238	1.58e-12	295150	T	C	0.3996	0.000169208	49.9497
	rs1613662	0.0243097	0.00345438	1.96e-12	295150	G	A	0.1451	0.000167766	49.524
	rs1790961	-0.0181004	0.00257547	2.1e-12	295150	T	G	0.4761	0.00016732	49.3924
	rs2853672	-0.0177584	0.00258586	6.55e-12	295150	A	C	0.4871	0.000159766	47.1623
	rs16978036	0.0261988	0.00385383	1.06e-11	295150	T	G	0.1461	0.000156555	46.2141
	rs35979828	-0.0340757	0.00507996	1.98e-11	295150	T	C	0.08549	0.000152426	44.9952
	rs10094039	-0.0174845	0.0026483	4.06e-11	295150	A	G	0.3718	0.000147661	43.5882
	rs11615667	0.0267851	0.00407152	4.76e-11	295150	A	C	0.09046	0.000146611	43.2783
	rs11696739	-0.0173694	0.00264974	5.57e-11	295150	A	G	0.3767	0.000145565	42.9695
	rs760699	-0.0249536	0.00383115	7.36e-11	295150	T	C	0.1282	0.000143715	42.4234
	rs4510145	-0.0166278	0.00258438	1.25e-10	295150	A	G	0.4483	0.000140234	41.3956
	rs10835226	0.0178064	0.00286163	4.9e-10	295150	T	C	0.3181	0.000131167	38.7188
	rs56225686	-0.0323089	0.00535816	1.64e-09	295150	A	T	0.0507	0.000123173	36.3588
	rs6976396	-0.0211083	0.00353067	2.25e-09	295150	A	C	0.1759	0.000121087	35.7429
	rs2057657	-0.0179181	0.00304088	3.81e-09	295150	G	A	0.2256	0.000117623	34.7202
	rs4648452	-0.0193305	0.0033225	5.96e-09	295150	T	C	0.1889	0.000114674	33.8496
	rs12500975	-0.0149096	0.00260314	1.02e-08	295150	C	T	0.4304	0.000111134	32.8045
	rs3087374	0.0269599	0.00471542	1.08e-08	295150	A	C	0.08549	0.00011074	32.6883
	rs741735	0.0170537	0.00301168	1.49e-08	295150	A	C	0.2445	0.000108625	32.0639
	rs8110045	-0.0154827	0.00276479	2.15e-08	295150	G	A	0.3042	0.000106238	31.3593
	rs11865642	-0.0183694	0.00331701	3.06e-08	295150	C	A	0.1829	0.000103898	30.6686
	rs10974817	-0.0145298	0.0026247	3.1e-08	295150	A	G	0.4145	0.000103818	30.6448
	rs35734242	-0.0142637	0.00260489	4.36e-08	295150	C	T	0.4414	0.000101578	29.9835
	rs16874653	-0.0151318	0.00276594	4.48e-08	295150	G	A	0.326	0.000101393	29.929

## Sheet: Table S5
Supplementary Table 5. MR analyses of the causal effect of mtDNA-CN on autoimmune diseases based on IVs-1
Trait	Cases	MR-Egger				WM				IVW				MR-Egger regression		Heterogeneity		MR-PRESSO		Steiger test
		OR	Lower 95%CI	Upper 95%CI	P	OR	Lower 95%CI	Upper 95%CI	P	OR	Lower 95%CI	Upper 95%CI	P	Intercept	P	Q	P	Global Test P	Outliers	P
Autoimmune diseases	42202	1.3118	0.85122	2.02159	0.225893	1.0258	0.833594	1.26233	0.809819	0.971529	0.826883	1.14148	0.725452	-0.00738633	0.15118	54.4524	0.0777482	0.087	rs7705526, rs11085147	1.34216e-203
Autoimmune hypothyroidism	22997	1.69818	1.06696	2.70282	0.0310438	1.09422	0.844922	1.41707	0.494885	1.04587	0.853946	1.28092	0.664594	-0.0127989	0.0299747	57.6758	0.0542127	0.059	rs9494142	3.90535e-212
Atopic dermatitis	7024	0.883732	0.460015	1.69773	0.712463	0.849455	0.573175	1.25891	0.41628	0.835134	0.637905	1.09334	0.189943	-0.00148029	0.853024	33.2069	0.858913	0.859	NA	6.70624e-242
Rheumatoid arthritis	6236	1.51592	0.670069	3.42952	0.32362	1.31009	0.837571	2.04918	0.236652	1.39781	1.00091	1.9521	0.0493785	-0.00212595	0.831652	57.0377	0.0742506	0.076	NA	2.27137e-168
Psoriasis	4510	0.850932	0.376569	1.92285	0.699951	0.90018	0.559754	1.44764	0.664406	0.876416	0.625873	1.22726	0.442539	0.000777265	0.938132	42.3183	0.457228	0.481	rs75080135	2.30132e-240
Ulcerative colitis	4320	0.456474	0.172515	1.20782	0.122061	0.617799	0.354173	1.07765	0.0897831	0.818915	0.541454	1.23856	0.343929	0.0151054	0.201612	57.0617	0.0489173	0.051	rs12247015, rs5012419	5.26072e-205
Adult-onset Still disease	3403	1.89289	0.693884	5.16376	0.219577	1.16788	0.659551	2.06799	0.59449	1.42551	0.944241	2.15208	0.0916048	-0.00743015	0.546282	51.9719	0.164002	0.176	NA	9.28875e-221
Type1 diabetes	2685	1.56676	0.528906	4.64114	0.422278	1.20251	0.626213	2.30917	0.579604	0.830955	0.530444	1.30171	0.418742	-0.016616	0.215689	35.9057	0.769938	0.786	NA	1.3333e-220
Crohn disease	2056	2.2917	0.700412	7.49826	0.177589	1.04352	0.518818	2.09888	0.904891	1.5371	0.944941	2.50033	0.0832996	-0.0104543	0.472456	44.6891	0.400695	0.405	NA	2.67357e-236
Sarcoidosis	2046	1.24664	0.367551	4.22831	0.725272	0.725247	0.349229	1.50612	0.388912	0.707709	0.427124	1.17261	0.17962	-0.0148369	0.324051	47.7971	0.284157	0.271	NA	1.66996e-239
Ankylosing spondylitis	1462	1.77067	0.444075	7.06023	0.422924	1.41181	0.590003	3.37831	0.438499	1.0933	0.617828	1.93469	0.759359	-0.0124614	0.457583	35.5501	0.710976	0.731	rs11553699, rs75080135	1.12045e-187
Multiple sclerosis	1048	1.96419	0.393093	9.81456	0.415463	1.17241	0.45211	3.04029	0.743537	1.2875	0.66164	2.50538	0.456885	-0.0110782	0.57491	35.2694	0.792881	0.809	NA	2.02791e-252
Autoimmune hyperthyroidism	962	0.661438	0.126407	3.46104	0.627006	0.494664	0.172556	1.41805	0.190209	0.595478	0.300297	1.18081	0.137768	-0.00275376	0.891954	40.7793	0.568058	0.585	NA	1.46674e-203
Primary sclerosing cholangitis	778	4.10026	0.659645	25.4867	0.137595	1.1614	0.373539	3.61103	0.795992	1.42758	0.670294	3.04044	0.356064	-0.0276553	0.220678	38.4438	0.669017	0.652	NA	1.9647e-228
Systemic lupus erythematosus	538	0.615991	0.0685801	5.53287	0.667516	1.0875	0.293128	4.03457	0.900209	0.992357	0.400507	2.45882	0.986778	0.0124967	0.642514	34.6174	0.815191	0.814	NA	1.54749e-249
Systemic sclerosis	302	0.490588	0.0258019	9.32785	0.638	0.528601	0.098926	2.82452	0.455901	0.374783	0.111097	1.26432	0.113662	-0.00704703	0.844978	27.5484	0.967676	0.971	NA	4.3941e-254
Alopecia areata	289	0.411167	0.00881478	19.179	0.6527	0.4119	0.0603425	2.81164	0.36541	0.490007	0.122604	1.9584	0.312904	0.00428789	0.923907	48.5658	0.225411	0.221	rs11085147	2.2231e-205
Myasthenia gravis	232	0.088279	0.00318922	2.4436	0.159361	0.222759	0.0321666	1.54265	0.128276	0.743952	0.188059	2.94303	0.673351	0.0559125	0.17423	25.36	0.985215	0.989	NA	9.39846e-263
Guillain-Barre syndrome	213	5.10923	0.106013	246.237	0.414065	1.26485	0.133706	11.9654	0.837621	1.02577	0.20671	5.09025	0.975165	-0.042126	0.377331	53.1245	0.138549	0.144	NA	3.28565e-235
Dermatopolymyositis	208	48.1813	1.42709	1626.7	0.0366879	1.00282	0.115299	8.72204	0.997965	1.16978	0.272297	5.02535	0.833	-0.0975364	0.0280706	41.5235	0.535418	0.545	NA	1.30188e-242
Vitiligo	131	2.23986	0.0262241	191.312	0.72408	1.12936	0.0738909	17.2615	0.930319	0.902244	0.143276	5.68167	0.912749	-0.0238318	0.662078	31.8252	0.895286	0.895	NA	9.02391e-247

## Sheet: Table S6
Supplementary Table 6. Results of leave-one-out sensitivity analysis before and after removal of specific SNPs
Trait		IVW				MR-Egger regression		Heterogeneity		MR-PRESSO
		OR	Lower 95%CI	Upper 95%CI	P	Intercept	P	Q	P	Global Test P
IVs-1
Autoimmune hypothyroidism	All	1.04587	0.853946	1.28092	0.664594	-0.0127989	0.0299747	57.6758	0.0542127	0.059
	remove rs11085147	0.973781	0.793062	1.19568	0.79975	-0.00900699	0.169122	51.8746	0.118834	0.141
	remove rs5759176	0.999319	0.817824	1.22109	0.994687	-0.0119478	0.0366279	52.391	0.109454	0.099
Ankylosing spondylitis	All	1.0933	0.617828	1.93469	0.759359	-0.0124614	0.457583	35.5501	0.710976	0.731
	remove rs6045561	0.984451	0.549454	1.76383	0.957994	-0.0103944	0.536299	32.6006	0.790679	0.781
Dermatopolymyositis	All	1.16978	0.272297	5.02535	0.833	-0.0975364	0.0280706	41.5235	0.535418	0.545
	remove rs11553699	0.749929	0.16899	3.32798	0.705047	-0.0770734	0.0852079	33.5882	0.819458	0.817
	remove rs12247015	0.979098	0.218056	4.39627	0.978008	-0.0938429	0.035705	40.5937	0.53274	0.507
	remove rs74874677	1.00039	0.226349	4.42141	0.99959	-0.0921552	0.0464957	40.3987	0.541389	0.534
	remove rs1760940	1.0031	0.228859	4.39666	0.996721	-0.0973411	0.0285001	39.9825	0.559871	0.572
IVs-2
Atopic dermatitis	All	0.948637	0.751395	1.19766	0.657493	-0.00179521	0.78734	59.0434	0.400732	0.383
	remove rs11553699	1.0077	0.79767	1.27304	0.948703	-0.00421585	0.520631	52.6084	0.604038	0.621
Dermatopolymyositis	All	1.25209	0.348128	4.50331	0.73066	-0.068525	0.0564634	60.8351	0.339589	0.357
	remove rs11553699	0.874361	0.246899	3.09644	0.835146	-0.0558787	0.118498	53.0817	0.586039	0.617
Autoimmune hyperthyroidism	All	0.91784	0.507325	1.66053	0.77685	0.0107915	0.522918	59.135	0.397503	0.397
	remove rs11085147	1.0169	0.543413	1.90293	0.958203	0.00491134	0.790608	58.1155	0.397323	0.44
	remove rs4814776	0.999344	0.546965	1.82587	0.998297	0.0096015	0.568164	57.3719	0.424063	0.415
Primary sclerosing cholangitis	All	1.08365	0.540395	2.17305	0.820964	-0.0225862	0.252458	66.8454	0.174782	0.17
	remove rs11085147	0.894553	0.432546	1.85003	0.763743	-0.0121118	0.572064	63.9807	0.216718	0.175
	remove rs4814776	0.918481	0.461551	1.82777	0.808623	-0.0202793	0.289079	61.3773	0.289358	0.272
	remove rs1354034	0.924031	0.469971	1.81678	0.818827	-0.0225105	0.232383	59.9493	0.334534	0.31
	remove rs1760940	0.993426	0.497606	1.98329	0.985082	-0.0238315	0.219412	63.5013	0.229105	0.243
Type1 diabetes	All	0.931465	0.636065	1.36405	0.715266	-0.0119614	0.270148	50.2645	0.723885	0.719
	remove rs4814776	1.01353	0.686122	1.49717	0.946168	-0.0132212	0.224266	46.1759	0.822489	0.826
Ulcerative colitis	All	0.943149	0.686431	1.29588	0.718043	0.00660238	0.465854	71.0798	0.0994316	0.069
	remove rs11085147	1.04196	0.749661	1.44822	0.806704	9.68925e-05	0.992062	67.0822	0.147508	0.142
	remove rs2245947	1.04145	0.764312	1.41907	0.796963	0.00460722	0.593217	62.7205	0.250248	0.216
IVs-3
Alopecia areata	All	1.12078	0.336214	3.73619	0.852741	-0.0462039	0.310455	33.8968	0.776405	0.753
	remove rs806709	0.690143	0.196979	2.41802	0.562091	0.0236263	0.655959	26.5127	0.949948	0.955
	remove rs210143	0.88667	0.258215	3.04468	0.848449	-0.0342181	0.457812	30.978	0.846199	0.819
Atopic dermatitis	All	1.04011	0.797935	1.35579	0.771196	-0.00222706	0.824785	40.772	0.480655	0.471
	remove rs75107793	0.986066	0.752189	1.29266	0.919086	0.00254078	0.804929	37.178	0.598002	0.592
Multiple sclerosis	All	1.15545	0.543558	2.45615	0.707258	-0.013727	0.628267	51.7561	0.100812	0.088
	remove rs806709	0.991229	0.454914	2.15983	0.982312	0.00791571	0.810274	49.4405	0.122089	0.118
Myasthenia gravis	All	0.787485	0.192984	3.21339	0.73914	0.0486169	0.36039	44.2295	0.336906	0.327
	remove rs59488041	1.02939	0.256719	4.1276	0.967395	0.0382607	0.461072	40.4663	0.449676	0.451
Psoriasis	All	1.05929	0.746825	1.50248	0.746708	-0.00665831	0.615595	46.9646	0.241321	0.253
	remove rs4895441	0.988194	0.69637	1.40231	0.946973	-0.00417377	0.749055	43.6529	0.318939	0.298
Ulcerative colitis	All	0.929939	0.633135	1.36588	0.71114	0.0197979	0.161804	50.3942	0.104515	0.091
	remove rs806709	1.00704	0.677051	1.49787	0.972361	0.0135035	0.418809	48.0341	0.127579	0.119

## Sheet: Table S7
Supplementary Table 7. MR analyses of the causal effect of mtDNA-CN on autoimmune diseases based on IVs-2
Trait	Cases	MR-Egger				WM				IVW				MR-Egger regression		Heterogeneity		MR-PRESSO		Steiger test
		OR	Lower 95%CI	Upper 95%CI	P	OR	Lower 95%CI	Upper 95%CI	P	OR	Lower 95%CI	Upper 95%CI	P	Intercept	P	Q	P	Global Test P	Outliers	P
Autoimmune diseases	42202	1.17851	0.916914	1.51474	0.204905	1.11546	0.940443	1.32305	0.209539	1.06199	0.939576	1.20035	0.335783	-0.00321811	0.355486	68.2867	0.145498	0.134	NA	7.93835e-297
Autoimmune hypothyroidism	22997	1.4231	1.01491	1.99547	0.0454824	1.13318	0.901402	1.42455	0.284219	1.10195	0.931643	1.3034	0.257049	-0.00791076	0.0947518	75.6621	0.0496935	0.055	NA	1.40013e-266
Atopic dermatitis	7024	1.00541	0.621193	1.62726	0.98257	0.864355	0.615315	1.21419	0.400512	0.948637	0.751395	1.19766	0.657493	-0.00179521	0.78734	59.0434	0.400732	0.383	NA	1.17026e-289
Rheumatoid arthritis	6236	1.05895	0.636096	1.7629	0.82647	1.24593	0.857519	1.81028	0.248672	1.21302	0.946833	1.55405	0.126565	0.00420075	0.551719	57.5858	0.453385	0.462	NA	2.28828e-221
Psoriasis	4510	1.03793	0.5744	1.87551	0.902301	0.979633	0.630482	1.52214	0.927082	0.854355	0.638518	1.14315	0.289377	-0.00604902	0.46145	58.3766	0.388093	0.424	rs5745582	2.40042e-297
Ulcerative colitis	4320	0.761626	0.396118	1.4644	0.417739	0.802928	0.491807	1.31087	0.380139	0.943149	0.686431	1.29588	0.718043	0.00660238	0.465854	71.0798	0.0994316	0.069	NA	1.73385e-290
Adult-onset Still disease	3403	1.07695	0.561159	2.06683	0.824432	1.07525	0.654821	1.76561	0.77432	1.24966	0.908772	1.71842	0.170257	0.00459913	0.610264	40.9916	0.945678	0.936	NA	2.96085e-300
Type1 diabetes	2685	1.37154	0.628408	2.99347	0.430907	1.22862	0.704291	2.14331	0.468319	0.931465	0.636065	1.36405	0.715266	-0.0119614	0.270148	50.2645	0.723885	0.719	NA	8.41628e-272
Crohn disease	2056	1.78955	0.732491	4.37205	0.206893	1.18209	0.619456	2.25574	0.611882	1.49428	0.969098	2.30409	0.0690753	-0.00557128	0.652053	64.9526	0.2193	0.198	NA	8.65627e-290
Sarcoidosis	2046	1.10584	0.473263	2.58395	0.817118	0.693747	0.368119	1.30742	0.258086	0.679586	0.447717	1.03154	0.0696523	-0.0150607	0.202723	59.9079	0.370669	0.396	NA	1.61145e-300
Ankylosing spondylitis	1462	0.523935	0.177068	1.5503	0.247907	1.20513	0.575529	2.52346	0.62072	0.685569	0.402372	1.16809	0.164974	0.00835428	0.578553	70.6234	0.0903137	0.088	rs5745582	1.2412e-224
Multiple sclerosis	1048	2.13137	0.651494	6.97279	0.215981	0.99728	0.427519	2.32637	0.994971	1.25604	0.7032	2.2435	0.44115	-0.0163783	0.320298	59.9347	0.369753	0.367	NA	2.0997e-303
Autoimmune hyperthyroidism	962	0.647606	0.191415	2.19102	0.48765	0.798709	0.318777	2.0012	0.631502	0.91784	0.507325	1.66053	0.77685	0.0107915	0.522918	59.135	0.397503	0.397	NA	1.76961e-249
Primary sclerosing cholangitis	778	2.24853	0.544324	9.28835	0.267662	0.97503	0.356649	2.6656	0.960696	1.08365	0.540395	2.17305	0.820964	-0.0225862	0.252458	66.8454	0.174782	0.17	NA	2.51905e-271
Systemic lupus erythematosus	538	1.26769	0.261858	6.13711	0.769252	1.68797	0.525375	5.42326	0.379323	1.01052	0.467431	2.18458	0.978785	-0.00701689	0.747896	49.7117	0.742449	0.714	NA	7.21735e-308
Systemic sclerosis	302	1.10709	0.133083	9.20969	0.925347	0.740777	0.1618	3.39154	0.699072	0.61901	0.220168	1.74037	0.363135	-0.0179486	0.540256	32.6279	0.996096	0.992	NA	0
Alopecia areata	289	5.72179	0.630402	51.9334	0.126776	0.861522	0.170709	4.34788	0.856777	1.08395	0.36309	3.23599	0.885132	-0.0513712	0.0958868	62.9566	0.273745	0.254	NA	2.45502e-293
Myasthenia gravis	232	0.353148	0.0324069	3.84836	0.396673	0.502452	0.0880388	2.86758	0.438631	1.88782	0.586645	6.07499	0.286605	0.0519056	0.120363	41.137	0.943782	0.938	NA	0
Guillain-Barre syndrome	213	8.03216	0.558558	115.504	0.1312	1.52999	0.213904	10.9435	0.671827	1.38589	0.370723	5.1809	0.62763	-0.0544131	0.144069	66.0594	0.192424	0.177	NA	6.29843e-296
Dermatopolymyositis	208	11.4523	0.890691	147.252	0.0665501	0.750905	0.117581	4.7955	0.762019	1.25209	0.348128	4.50331	0.73066	-0.068525	0.0564634	60.8351	0.339589	0.357	NA	2.49374e-297
Vitiligo	131	0.304986	0.012446	7.4736	0.469892	0.388537	0.0365364	4.1318	0.43317	0.628473	0.13153	3.00296	0.56054	0.0223668	0.613548	50.7114	0.70852	0.668	NA	3.08544e-299

## Sheet: Table S8
Supplementary Table 8. MR analyses of the causal effect of mtDNA-CN on autoimmune diseases based on IVs-3
Trait	Cases	MR-Egger				WM				IVW				MR-Egger regression		Heterogeneity		MR-PRESSO		Steiger test
		OR	Lower 95%CI	Upper 95%CI	P	OR	Lower 95%CI	Upper 95%CI	P	OR	Lower 95%CI	Upper 95%CI	P	Intercept	P	Q	P	Global Test P	Outliers	P
Autoimmune diseases	42202	1.04971	0.66813	1.64922	0.834425	1.09989	0.894814	1.35198	0.365799	1.08835	0.937876	1.26297	0.264769	0.000952598	0.868755	49.8534	0.114214	0.112	rs1790961, rs4510145	6.15965e-181
Autoimmune hypothyroidism	22997	1.45945	0.804375	2.64801	0.221394	1.16634	0.894425	1.52093	0.255889	1.27131	1.04198	1.55112	0.0180225	-0.00360588	0.632419	48.4172	0.119916	0.141	rs1790961, rs4510145, rs4895441	1.61534e-156
Atopic dermatitis	7024	1.13353	0.508151	2.52854	0.761055	1.05617	0.719795	1.54974	0.779982	1.04011	0.797935	1.35579	0.771196	-0.00222706	0.824785	40.772	0.480655	0.471	NA	5.08116e-187
Rheumatoid arthritis	6236	0.829576	0.305157	2.25523	0.716165	1.21929	0.794293	1.87167	0.364545	1.07361	0.770956	1.49507	0.674211	0.00668311	0.594814	55.3332	0.0667381	0.078	NA	1.89337e-138
Psoriasis	4510	1.36959	0.476536	3.93627	0.562563	1.15169	0.695694	1.90656	0.582909	1.05929	0.746825	1.50248	0.746708	-0.00665831	0.615595	46.9646	0.241321	0.253	NA	8.86286e-190
Ulcerative colitis	4320	0.429746	0.139345	1.32535	0.149849	0.717514	0.435605	1.18186	0.192317	0.929939	0.633135	1.36588	0.71114	0.0197979	0.161804	50.3942	0.104515	0.091	rs11078935, rs56225686	1.86369e-172
Adult-onset Still disease	3403	1.75684	0.55261	5.58529	0.345494	1.25096	0.708328	2.20927	0.440344	1.35448	0.925231	1.98286	0.118676	-0.00665031	0.64281	40.7665	0.436572	0.425	rs210143	1.22318e-170
Type1 diabetes	2685	2.15302	0.527005	8.79589	0.292104	1.077	0.54877	2.11369	0.829272	1.22966	0.772133	1.95828	0.383878	-0.0143035	0.413298	42.1779	0.376949	0.372	rs210143	1.03675e-159
Crohn disease	2056	1.25769	0.239593	6.60193	0.787768	0.921799	0.449837	1.88894	0.82396	0.931794	0.538734	1.61163	0.800487	-0.00777261	0.708815	55.9136	0.0602244	0.06	NA	6.31159e-181
Sarcoidosis	2046	1.47995	0.352331	6.21649	0.595368	0.592614	0.301104	1.16634	0.129881	0.520001	0.319546	0.846201	0.00848324	-0.0271114	0.137523	43.829	0.352421	0.357	NA	1.43231e-187
Ankylosing spondylitis	1462	0.251184	0.0485198	1.30037	0.107412	0.604315	0.272289	1.34121	0.215624	0.583566	0.336598	1.01174	0.0550574	0.0218407	0.292753	42.0438	0.425494	0.426	NA	1.22978e-154
Multiple sclerosis	1048	1.9586	0.205996	18.6222	0.561896	1.0372	0.382651	2.81141	0.942762	1.15545	0.543558	2.45615	0.707258	-0.013727	0.628267	51.7561	0.100812	0.088	rs831522	6.58057e-182
Autoimmune hyperthyroidism	962	1.23747	0.163579	9.3615	0.837539	0.490321	0.188751	1.27372	0.143395	0.685824	0.349426	1.34608	0.273003	-0.0152805	0.547719	36.8961	0.653553	0.625	NA	3.30883e-166
Primary sclerosing cholangitis	778	3.96825	0.428942	36.7112	0.231755	0.886159	0.301388	2.60554	0.82615	0.757172	0.35993	1.59284	0.463489	-0.0429482	0.129395	35.6776	0.705669	0.704	NA	7.79206e-184
Systemic lupus erythematosus	538	0.936524	0.050743	17.2847	0.965053	3.6014	0.989595	13.1065	0.0518798	2.09556	0.798853	5.4971	0.13269	0.0208621	0.568945	47.7969	0.216092	0.216	NA	1.86005e-185
Systemic sclerosis	302	5.97064	0.161034	221.373	0.338199	0.562288	0.100112	3.15815	0.513177	0.448857	0.131959	1.52679	0.199667	-0.0670466	0.144229	43.0613	0.383106	0.354	NA	2.9832e-189
Alopecia areata	289	6.67641	0.180353	247.151	0.309011	0.709036	0.136493	3.6832	0.682511	1.12078	0.336214	3.73619	0.852741	-0.0462039	0.310455	33.8968	0.776405	0.753	NA	1.99945e-196
Myasthenia gravis	232	0.120683	0.00178152	8.1753	0.331452	0.205916	0.0284283	1.49151	0.117756	0.787485	0.192984	3.21339	0.73914	0.0486169	0.36039	44.2295	0.336906	0.327	NA	4.25997e-192
Guillain-Barre syndrome	213	0.452345	0.00646783	31.636	0.716248	2.31052	0.277158	19.2616	0.438912	1.40135	0.33889	5.79472	0.641278	0.029305	0.582937	39.3654	0.543405	0.516	NA	8.18874e-195
Dermatopolymyositis	208	0.489625	0.00659885	36.3295	0.746879	2.42307	0.329196	17.8352	0.38484	1.95057	0.463917	8.20131	0.361867	0.0357923	0.508444	38.303	0.591151	0.613	NA	1.8542e-193
Vitiligo	131	3.01681	0.00837314	1086.95	0.715084	0.981186	0.0609008	15.8081	0.989314	0.839513	0.119941	5.87607	0.860131	-0.0331406	0.653863	47.3169	0.230415	0.234	NA	1.56026e-183

## Sheet: Table S9
Supplementary Table 9. Meta-analyses of the causal effect of mtDNA-CN on autoimmune diseases
Trait	Cases	MR-Egger				Heterogeneity	WM				Heterogeneity	IVW				Heterogeneity
		OR	Lower 95%CI	Upper 95%CI	P	P	OR	Lower 95%CI	Upper 95%CI	P	P	OR	Lower 95%CI	Upper 95%CI	P	P
Autoimmune diseases	42202	1.1788	0.9693	1.4335	0.0994	0.7835	1.0846	0.9705	1.212	0.152	0.8193	1.0457	0.9638	1.1346	0.2825	0.5659
Autoimmune hypothyroidism	22997	1.5034	1.1727	1.9274	0.0013	0.8291	1.1305	0.9789	1.3056	0.0949	0.9443	1.1327	1.0163	1.2624	0.0243	0.3694
Atopic dermatitis	7024	0.9913	0.6993	1.4052	0.9607	0.8916	0.9151	0.7391	1.133	0.4156	0.6761	0.9151	0.7391	1.133	0.4156	0.6761
Rheumatoid arthritis	6236	1.1092	0.7458	1.6495	0.6089	0.6318	1.2554	0.9892	1.5932	0.0614	0.9732	1.2186	1.0275	1.4452	0.0231	0.5456
Psoriasis	4510	1.0281	0.6647	1.5901	0.9009	0.7822	0.9988	0.7609	1.311	0.9932	0.7796	0.9153	0.7597	1.1028	0.352	0.6218
Ulcerative colitis	4320	0.6009	0.3685	0.9797	0.0411	0.5621	0.7166	0.5329	0.9635	0.0274	0.7866	0.9054	0.7333	1.1178	0.3552	0.8571
Adult-onset Still disease	3403	1.3502	0.8237	2.2134	0.2337	0.5779	1.1538	0.8439	1.5776	0.3699	0.9245	1.3253	1.0741	1.6353	0.0086	0.8765
Type1 diabetes	2685	1.5367	0.8622	2.7388	0.1451	0.8593	1.176	0.8217	1.6832	0.3754	0.9543	0.9729	0.7603	1.2449	0.827	0.473
Crohn disease	2056	1.8266	0.9485	3.5175	0.0716	0.8448	1.053	0.7089	1.5642	0.7982	0.8799	1.3349	1.0103	1.7636	0.0421	0.3267
Sarcoidosis	2046	1.2066	0.6446	2.2586	0.5571	0.9413	0.6667	0.451	0.9855	0.0421	0.9128	0.6337	0.4846	0.8288	0.0009	0.6296
Ankylosing spondylitis	1462	0.6459	0.3028	1.3778	0.2581	0.1779	1.0005	0.6313	1.5854	0.9984	0.3045	0.7509	0.5464	1.0319	0.0774	0.2749
Multiple sclerosis	1048	2.0535	0.8529	4.9438	0.1085	0.9958	1.0613	0.6219	1.811	0.8274	0.9682	1.2398	0.8493	1.8099	0.2655	0.9764
Autoimmune hyperthyroidism	962	0.737	0.3048	1.7822	0.4982	0.8557	0.5895	0.3366	1.0323	0.0645	0.7155	0.7381	0.5082	1.0721	0.1109	0.6242
Primary sclerosing cholangitis	778	3.0205	1.1104	8.2163	0.0304	0.8472	0.9952	0.5369	1.8447	0.9878	0.943	1.0521	0.6901	1.604	0.8133	0.5004
Systemic lupus erythematosus	538	0.9824	0.3041	3.1737	0.9763	0.8715	1.8721	0.9089	3.8562	0.089	0.4328	1.2243	0.7413	2.022	0.4293	0.4411
Systemic sclerosis	302	1.2053	0.2551	5.695	0.8136	0.5719	0.613	0.2387	1.5745	0.3093	0.9516	0.4855	0.2503	0.9415	0.0325	0.8179
Alopecia areata	289	3.5556	0.6558	19.277	0.1413	0.4708	0.6602	0.2454	1.776	0.4109	0.8425	0.8956	0.4452	1.8018	0.7573	0.6132
Myasthenia gravis	232	0.1982	0.034	1.1538	0.0717	0.7766	0.2981	0.1009	0.8809	0.0286	0.7534	1.1123	0.5242	2.3603	0.7816	0.5099
Guillain-Barre syndrome	213	3.9036	0.5549	27.4625	0.1712	0.5249	1.6566	0.4921	5.5765	0.415	0.9249	1.2838	0.5613	2.9363	0.5539	0.9498
Dermatopolymyositis	208	9.4957	1.4731	61.2102	0.0179	0.2645	1.2026	0.3806	3.7996	0.7533	0.6879	1.4073	0.6329	3.1292	0.4021	0.864
Vitiligo	131	0.7826	0.0727	8.422	0.8398	0.6873	0.7043	0.1567	3.1648	0.6475	0.8134	0.7594	0.2749	2.0982	0.5956	0.9512
